# Supplementary material for: Phosphoserine phosphatase as a prognostic biomarker in patients with gastric cancer and its potential association with immune cells
Source: BMC Gastroenterol. 2022 Jan 3;22:1. doi: 10.1186/s12876-021-02073-0 (PMC8722028; doi:10.1186/s12876-021-02073-0)
Supplement: Supplementary file 2 — Additional file 2. Summary of TCGA samples surveyed in this study. [file 12876_2021_2073_MOESM2_ESM.xlsx]

## Sheet: Sheet1
Table S1. Summary of TCGA samples surveyed in this study
TCGA abbreviation	Corresponding cancer type	Number of samples
ACC	adrenocortical cancer	79
BLUC	bladder urothelial carcinoma	408
LGG	brain lower grade glioma	516
BIC	breast invasive carcinoma	1097
CEC	cervical & endocervical cancer	305
CHOL	cholangiocarcinoma	36
COAD	colon adenocarcinoma	452
DLBCL	diffuse large B-cell lymphoma	48
EC	esophageal carcinoma	184
GBM	glioblastoma multiforme	156
HNSCC	head & neck squamous cell carcinoma	520
KC	kidney chromophobe	66
KCCC	kidney clear cell carcinoma	533
KPCC	kidney papillary cell carcinoma	290
HCC	liver hepatocellular carcinoma	371
LC	lung adenocarcinoma	515
LSCC	lung squamous cell carcinoma	503
MESO	mesothelioma	87
OVSC	ovarian serous cystadenocarcinoma	303
PAAD	pancreatic adenocarcinoma	178
PCPG	pheochromocytoma & paraganglioma	179
PRAD	prostate adenocarcinoma	497
READ	rectum adenocarcinoma	160
SARC	sarcoma	259
SCM	skin cutaneous melanoma	103
STAD	stomach adenocarcinoma	415
TGCA	testicular germ cell tumor	150
THYM	thymoma	120
THCA	thyroid carcinoma	505
UCS	uterine carcinosarcoma	57
UCEC	uterine corpus endometrioid carcinoma	532
UVM	uveal melanoma	80
Total		9704
